# Supplementary material for: The industrial anaerobe Clostridium acetobutylicum uses polyketides to regulate cellular differentiation
Source: Nat Commun. 2017 Nov 15;8:1514. doi: 10.1038/s41467-017-01809-5 (PMC5686105; doi:10.1038/s41467-017-01809-5)
Supplement: Supplementary file 4 — Supplementary Data 1 [file 41467_2017_1809_MOESM4_ESM.xlsx]

## Sheet: downregulated in pks mutant
Locus tag	Gene Annotation	STRING group	Fold change	p-value	FDR p-value
CA_C0018	NADPH-quinone reductase YabF family		-2.83	4.44e-16	5.72e-14
CA_C0071	hypothetical protein		-2.07	6.59e-07	1.09e-05
CA_C0072	hypothetical protein		-2.1	3.09e-06	4.13e-05
CA_C0075	ferredoxin		-2.07	2.83e-07	4.93e-06
CA_C0143	hypothetical protein		-2.69	1.83e-12	1.02e-10
CA_C0149	hypothetical protein		-2.14	3.24e-05	0.000312
CA_C0154	PTS system, mannitol-specific IIBC component (gene MtlA)	c	-2.52	2.92e-08	6.99e-07
CA_C0155	regulator of the PTS system for mannitol (gene MltR)	c	-2.58	8.28e-11	3.64e-09
CA_C0156	PTS system mannitol-specific transporter subunit IIA	c	-4.17	1.24e-06	1.87e-05
CA_C0169	ABC transporter ATP-binding protein		-2	0.000363	0.00232
CA_C0171	permease		-2.01	7.21e-06	8.77e-05
CA_C0295	metal-dependent amidohydrolase		-2.73	2.64e-14	2.01e-12
CA_C0332	beta-mannanase	d	-2.12	0.00115	0.00607
CA_C0356	hypothetical protein		-2	1.61e-06	2.35e-05
CA_C0359	hypothetical protein		-2.05	0.000687	0.00395
CA_C0383	PTS system cellobiose-specific transporter subunit IIA	c	-3.93	1.26e-12	7.37e-11
CA_C0384	PTS system cellobiose-specific transporter subunit IIB	c	-4.5	0	0
CA_C0385	beta-glucosidase	d	-4.49	4.44e-16	5.72e-14
CA_C0386	PTS system cellobiose-specific transporter subunit IIC	c	-3.37	0	0
CA_C0387	hypothetical protein		-5.85	0	0
CA_C0431	hypothetical protein		-2.48	2.56e-09	7.89e-08
CA_C0443	methyl-accepting chemotaxis protein		-2.19	2.42e-07	4.33e-06
CA_C0463	serine protease Do (heat-shock protein)		-2.71	4.11e-15	4.26e-13
CA_C0521	hypothetical protein		-3.17	3.89e-15	4.14e-13
CA_C0534	phosphoenolpyruvate synthase		-2.57	1.96e-10	7.88e-09
CA_C0546	hypothetical protein		-2.47	4.08e-09	1.17e-07
CA_C0551	cell-adhesion domain-containing protein		-2.14	0.000132	0.000997
CA_C0609	cyclic beta 1-2 glucan synthetase	d	-2.92	2.35e-14	1.83e-12
CA_C0613	spore coat protein CotF	a	-2.5	8.16e-09	2.17e-07
CA_C0614	cotF	a	-2.58	5.74e-12	2.93e-10
CA_C0622	polyphosphate kinase		-2.94	1.42e-14	1.21e-12
CA_C0623	hypothetical protein		-2.29	4.76e-05	0.000432
CA_C0643	spore germination protein	a	-2.61	2.21e-12	1.2e-10
CA_C0644	spore germination protein GerKA	a	-2.98	2.22e-16	3.32e-14
CA_C0645	spore germination protein	a	-3.87	0	0
CA_C0678	hypothetical protein		-2.85	3.09e-09	9.28e-08
CA_C0686	spore cortex-lytic protein	a	-3.11	1.78e-15	2.07e-13
CA_C0697	galactose mutarotase	d	-2.04	4.95e-05	0.000444
CA_C0726	ribose 5-phosphate isomerase RpiB	d	-2.23	5.4e-08	1.19e-06
CA_C0737	glutamate dehydrogenase		-2.54	5.48e-11	2.52e-09
CA_C0779	nicotinamidase-like amidase		-2.26	1.9e-10	7.7e-09
CA_C0781	hypothetical protein		-2.6	2.25e-07	4.1e-06
CA_C0785	hypothetical protein		-2.06	2.27e-05	0.000235
CA_C0803	hypothetical protein		-2.62	6.43e-09	1.74e-07
CA_C0805	methyl-accepting chemotaxis protein		-2.07	2.95e-06	3.97e-05
CA_C0808	hydrogenase expression factor HybG		-2.18	1.13e-06	1.74e-05
CA_C0828	hypothetical protein		-2.67	0.000602	0.00354
CA_C0846	hypothetical protein		-2.18	5.54e-07	9.35e-06
CA_C0857	glucan phosphorylase	d	-2.25	7.62e-06	9.18e-05
CA_C0859	anti-SigV factor		-2.74	1.33e-10	5.65e-09
CA_C0887	adenine deaminase		-2.03	2.52e-07	4.45e-06
CA_C0921	metal-dependent amidohydrolase		-2.04	8.1e-06	9.66e-05
CA_C0934	hypothetical protein		-2.65	3.28e-08	7.75e-07
CA_C0956	hypothetical protein		-2.92	1.22e-12	7.24e-11
CA_C0960	xylanase related protein	d	-2.18	6.29e-08	1.33e-06
CA_C1008	hypothetical protein		-2.07	8.88e-07	1.42e-05
CA_C1011	hypothetical protein		-3.62	3.11e-09	9.28e-08
CA_C1071	AcrR family transcriptional regulator		-2.33	0.000186	0.00131
CA_C1075	beta-glucosidase	d	-2.26	2.07e-09	6.6e-08
CA_C1084	beta-glucosidase	d	-2.18	7.77e-11	3.45e-09
CA_C1085	alpha-xylosidase	d	-2.27	4.99e-12	2.59e-10
CA_C1086	NagC/XylR family transcriptional regulators	d	-2.21	5.95e-08	1.28e-06
CA_C1094	cation efflux system protein		-2.5	7.25e-10	2.55e-08
CA_C1149	hypothetical protein		-4.06	1.14e-06	1.75e-05
CA_C1236	hypothetical protein		-2.28	6.04e-08	1.29e-06
CA_C1247	penicillin-binding protein 2		-2.31	5.77e-09	1.58e-07
CA_C1252	membrane metalloendopeptidase		-2.4	9.81e-11	4.26e-09
CA_C1253	sporulation protein IVFB related protein, metallopeptidase	a	-2.05	1.1e-06	1.72e-05
CA_C1254	Fe-S oxidoreductase		-2.28	1.24e-07	2.4e-06
CA_C1255	hypothetical protein		-2.09	8.23e-08	1.7e-06
CA_C1275	germination protease	a	-2.68	4.86e-14	3.63e-12
CA_C1335	spore coat protein F (cotf) related protein	a	-3.81	0	0
CA_C1336	hypothetical protein		-2.3	3.92e-08	8.99e-07
CA_C1337	spore coat protein CotJB	a	-2.33	9.77e-07	1.54e-05
CA_C1338	spore coat protein CotJC	a	-2.18	5.06e-05	0.000451
CA_C1341	L-ribulose-5-phosphate 4-epimerase	d	-2.2	4.08e-06	5.25e-05
CA_C1342	L-arabinose isomerase	d	-2.03	8.17e-06	9.71e-05
CA_C1343	phosphoketolase		-2.34	7.98e-07	1.3e-05
CA_C1344	sugar kinase	d	-3.34	2.04e-11	9.76e-10
CA_C1345	D-xylose-proton symporter	c	-2.92	8.88e-09	2.32e-07
CA_C1346	L-arabinose isomerase	d	-2.25	3.74e-08	8.67e-07
CA_C1359	xylanase/chitin deacetylase	d	-4.07	0	0
CA_C1420	hypothetical protein		-2.96	4.7e-13	3.08e-11
CA_C1421	pyruvate-formate lyase-activating enzyme		-2.6	3.41e-12	1.82e-10
CA_C1422	hypothetical protein		-2.44	6.67e-10	2.37e-08
CA_C1432	undecaprenyl pyrophosphate synthase related enzyme		-2.05	0.000133	0.000997
CA_C1457	PTS system fructose(mannose)-specific transporter subunit IIA	c	-2.11	4.04e-05	0.000378
CA_C1458	PTS system fructose(mannose)-specific transporter subunit IIB	c	-2.14	1.87e-05	0.000196
CA_C1459	PTS system fructose(mannose)-specific transporter subunit IIC	c	-2.26	2.1e-06	2.99e-05
CA_C1460	PTS system fructose(mannose)-specific transporter subunit IID	c	-2.18	2.92e-05	0.000283
CA_C1461	hypothetical protein		-2.23	1.69e-06	2.45e-05
CA_C1462	levanase/invertase	d	-2.82	5.04e-09	1.41e-07
CA_C1463	transcriptional regulator		-3.85	2.94e-09	8.93e-08
CA_C1474	proline/glycine betaine ABC transporter component		-2.05	9.22e-07	1.46e-05
CA_C1475	glycine/betaine ABC transporter ATPase		-2.19	3.91e-08	8.99e-07
CA_C1476	glycine/betaine ABC transporter permease		-2.05	1.2e-06	1.83e-05
CA_C1486	hypothetical protein		-3.26	4.33e-15	4.37e-13
CA_C1487	small acid-soluble spore protein Tlp	a	-2.57	6.88e-15	6.59e-13
CA_C1492	hypothetical protein		-2.14	4.85e-08	1.09e-06
CA_C1520	hypothetical protein		-2.78	1.51e-09	4.98e-08
CA_C1521	hypothetical protein		-4.17	0	0
CA_C1522	small acid-soluble spore protein	a	-4.03	1.31e-14	1.19e-12
CA_C1524	methyl-accepting chemotaxis-like protein		-2.37	5.14e-07	8.76e-06
CA_C1525	hypothetical protein		-2.29	0.00054	0.00324
CA_C1527	spore germination protein GerKB	a	-2.3	2.25e-08	5.53e-07
CA_C1530	galactoside permease	c	-3.55	4.08e-08	9.28e-07
CA_C1531	hypothetical protein		-3.3	4.44e-16	5.72e-14
CA_C1535	ABC transporter ATPase		-2.19	6.9e-07	1.13e-05
CA_C1537	hypothetical protein		-3.97	0	0
CA_C1566	diguanylate cyclase/phosphodiesterase		-2.25	1.78e-08	4.49e-07
CA_C1567	hypothetical protein		-2.88	0.000117	0.000902
CA_C1575	hypothetical protein		-3.1	2.33e-15	2.64e-13
CA_C1576	oxidoreductase		-2.96	4.8e-13	3.09e-11
CA_C1594	30S ribosomal protein S4		-3	3.15e-09	9.34e-08
CA_C1616	hypothetical protein		-2.54	4.28e-09	1.22e-07
CA_C1617	hypothetical protein		-2.54	9.84e-10	3.34e-08
CA_C1620	small acid-soluble spore protein	a	-2.62	1.9e-10	7.7e-09
CA_C1633	bacterioferritin family protein		-2.11	9.26e-08	1.89e-06
CA_C1646	hypothetical protein		-2.16	2.2e-08	5.44e-07
CA_C1655	bifunctional phosphoribosylformylglycinamidine synthase		-2.03	2.55e-05	0.000253
CA_C1660	butyrate kinase		-2.14	1.39e-05	0.000155
CA_C1662	hypothetical protein		-2.23	3.49e-10	1.32e-08
CA_C1663	hypothetical protein		-2.29	1.04e-08	2.7e-07
CA_C1676	hypothetical protein		-3.3	1.39e-14	1.21e-12
CA_C1677	permease		-2.69	1.02e-12	6.15e-11
CA_C1689	sporulation sigma factor SigK	a	-2.27	1.08e-07	2.13e-06
CA_C1708	phosphate transporter ATP-binding protein		-2.11	2.72e-06	3.72e-05
CA_C1860	hypothetical protein		-2.05	6.93e-06	8.48e-05
CA_C1863	hypothetical protein		-2.58	1.65e-06	2.4e-05
CA_C1864	hypothetical protein		-2.1	2.84e-05	0.000278
CA_C1865	site-specific recombinase		-2.61	8.26e-12	4.06e-10
CA_C1866	4-Cys ferredoxin		-2.16	1.7e-07	3.2e-06
CA_C1875	hypothetical protein		-2.16	4.81e-05	0.000433
CA_C1945	phage related anti-repressor protein		-2.97	1.32e-06	1.98e-05
CA_C1952	hypothetical protein		-2.22	5.63e-08	1.22e-06
CA_C1953	hypothetical protein		-2.82	1.46e-12	8.4e-11
CA_C1961	Icc family phosphohydrolase		-3.23	1.99e-12	1.09e-10
CA_C1985	hypothetical protein		-2.23	2.14e-09	6.78e-08
CA_C2057	D-alanyl-D-alanine carboxypeptidase		-3.29	1.11e-16	1.8e-14
CA_C2059	hypothetical protein		-2.4	1.03e-10	4.4e-09
CA_C2063	D-alanyl-D-alanine carboxypeptidase		-2.23	3.35e-06	4.42e-05
CA_C2072	stage IV sporulation protein B	a	-2.27	9.45e-08	1.92e-06
CA_C2172	glycosyltransferase	b	-2.02	2.58e-06	3.55e-05
CA_C2173	glycosyltransferase	b	-2.4	8.18e-08	1.7e-06
CA_C2174	glycosyltransferase	b	-2.53	5.6e-11	2.55e-09
CA_C2175	glycosyltransferase	b	-2.27	8.63e-09	2.27e-07
CA_C2176	glycosyltransferase domain-containing protein	b	-2.42	4.12e-10	1.52e-08
CA_C2177	hypothetical protein		-3.27	6.35e-13	3.88e-11
CA_C2178	CDP-4-keto-6-deoxy-D-glucose-3-dehydrase	d	-2.99	1.45e-10	6.09e-09
CA_C2179	nucleoside-diphosphate-sugar epimerase	d	-3.53	0	0
CA_C2180	GDP-D-mannose dehydratase	d	-3.7	0	0
CA_C2230	hypothetical protein		-2.23	9.74e-10	3.34e-08
CA_C2248	hypothetical protein		-2.22	2.46e-05	0.000248
CA_C2252	alpha-glucosidase	d	-4.56	8.32e-14	5.86e-12
CA_C2267	hypothetical protein		-2.67	2.59e-08	6.28e-07
CA_C2304	stage V sporulation protein AD	a	-2.58	2.62e-10	1.01e-08
CA_C2311	nitroreductase		-2.92	1.33e-13	9.16e-12
CA_C2346	glycosyltransferase	b	-2.03	1.66e-07	3.16e-06
CA_C2353	hypothetical protein		-2.02	4.46e-08	1.01e-06
CA_C2354	Nifs family aminotransferase		-2.33	5.69e-09	1.58e-07
CA_C2363	hypothetical protein		-2.28	6.23e-09	1.7e-07
CA_C2365	small acid-soluble spore protein	a	-3.28	1.36e-08	3.47e-07
CA_C2372	small acid-soluble spore protein	a	-2.06	3.47e-07	5.98e-06
CA_C2460	hypothetical protein		-3.5	1.71e-14	1.37e-12
CA_C2498	carbon monoxide dehydrogenase, catalytic subunit (cooS)		-3.79	0	0
CA_C2499	pyruvate ferredoxin oxidoreductase		-3.46	6.29e-12	3.17e-10
CA_C2504	hypothetical protein		-2.23	1.98e-10	7.88e-09
CA_C2535	beta-propeller fold protein		-2.87	7.12e-14	5.11e-12
CA_C2536	glycosyltransferase	b	-2.15	3.69e-08	8.61e-07
CA_C2540	Co/Zn/Cd efflux system protein		-3.02	6.58e-05	0.000554
CA_C2595	hypothetical protein		-2.39	4.45e-09	1.26e-07
CA_C2596	oxidoreductase		-2.02	1.04e-07	2.06e-06
CA_C2598	hypothetical protein		-2.29	9.76e-08	1.96e-06
CA_C2600	hypothetical protein		-3.07	1.47e-14	1.22e-12
CA_C2601	S-adenosylmethionine decarboxylase		-2.24	2.35e-09	7.31e-08
CA_C2603	hypothetical protein		-2.11	1.16e-05	0.000132
CA_C2610	L-fucose isomerase	d	-2.67	3.97e-13	2.65e-11
CA_C2611	hypothetical protein		-2.31	3.44e-11	1.62e-09
CA_C2612	xylulose kinase	d	-2.02	1.15e-06	1.76e-05
CA_C2615	hypothetical protein		-3.42	2.55e-15	2.8e-13
CA_C2682	hypothetical protein		-2.48	2.6e-10	1.01e-08
CA_C2683	related to spore coat protein F	a	-2.93	4.77e-15	4.69e-13
CA_C2691	D-lactate dehydrogenase		-2.02	6.2e-07	1.03e-05
CA_C2728	hypothetical protein		-2.4	8.56e-05	0.000693
CA_C2729	SH3 domain-containing protein		-2.01	2.44e-05	0.000248
CA_C2741	phosphoglycerate mutase		-2.61	1.4e-14	1.21e-12
CA_C2742	hypothetical protein		-2.78	0.000934	0.00508
CA_C2744	hypothetical protein		-3.2	0	0
CA_C2745	membrane associated methyl-accepting chemotaxis protein		-2.03	2.51e-07	4.45e-06
CA_C2747	LysM repeat-containing protein		-2.2	1.49e-08	3.79e-07
CA_C2781	hypothetical protein		-2.2	1.54e-06	2.27e-05
CA_C2790	hypothetical protein		-3.4	4.44e-16	5.72e-14
CA_C2793	Lpr family transcriptional regulator		-2.15	5.58e-08	1.22e-06
CA_C2795	MoaA/NirJ family Fe-S oxidoreductase		-2.18	6.33e-08	1.34e-06
CA_C2799	hypothetical protein		-2.23	9.19e-08	1.88e-06
CA_C2800	CotJC-like protein	a	-3.29	5.55e-16	6.91e-14
CA_C2814	hypothetical protein		-3.02	1.15e-09	3.84e-08
CA_C2828	MutT/NUDIX family hydrolase/pyrophosphatase		-2.26	5.02e-05	0.000449
CA_C2841	hypothetical protein		-2.81	1.44e-05	0.000158
CA_C2862	UDP-N-acetylglucosamine 1-carboxyvinyltransferase		-2.03	2.13e-06	3.02e-05
CA_C2863	hypothetical protein		-2.04	1.44e-06	2.13e-05
CA_C2896	hypothetical protein		-2.46	4.9e-10	1.78e-08
CA_C2899	LysM repeat-containing protein		-2.06	2.27e-06	3.15e-05
CA_C2911	glycosyltransferase	b	-2.49	4.92e-11	2.3e-09
CA_C2952	tagatose-bisphosphate aldolase	d	-2.09	5.55e-06	6.93e-05
CA_C2953	galactose-6-phosphate isomerase subunit LacB	d	-2.22	8.64e-05	0.000694
CA_C2954	galactose-6-phosphate isomerase subunit LacA	d	-2.51	3.8e-05	0.000361
CA_C2956	PTS system galactitol/fructose specific transporter subunit IIC	c	-2.56	1.67e-10	6.94e-09
CA_C2957	PTS system galactitol/fructose specific transporter subunit IIB	c	-2.83	5.28e-08	1.17e-06
CA_C2958	PTS system galactitol/fructose specific transporter subunit IIBC	c	-2.33	8.33e-05	0.000679
CA_C2985	hypothetical protein		-2.04	0.00076	0.00427
CA_C3002	hypothetical protein		-2.33	6.38e-08	1.34e-06
CA_C3009	xylanase/chitin deacetylase	d	-2.33	9.16e-10	3.17e-08
CA_C3018	rubrerythrin		-2.38	7.82e-10	2.73e-08
CA_C3026	GDSL (phospholipase B) family lipolitic protein		-2.14	1.65e-07	3.16e-06
CA_C3081	spore-cortex-lytic protein SleB	a	-2.04	1.65e-05	0.000179
CA_C3214	stage V sporulation protein T	a	-2.76	2.69e-10	1.03e-08
CA_C3240	hypothetical protein		-3.07	0	0
CA_C3244	spore cortex-lytic protein	a	-2.24	6.07e-06	7.5e-05
CA_C3245	subtilisin like protease		-2.51	4.54e-10	1.66e-08
CA_C3270	permease, cation efflux pump		-2.71	1.94e-09	6.36e-08
CA_C3300	spore germination protein GerKA	a	-2.25	1.11e-09	3.74e-08
CA_C3301	spore germination protein GerKB	a	-2.25	3.49e-09	1.01e-07
CA_C3302	spore germination protein GerKC	a	-2.42	3.29e-09	9.66e-08
CA_C3304	hypothetical protein		-2.07	1.69e-07	3.19e-06
CA_C3308	glycosyl transferase family protein	b	-2.29	6.54e-11	2.94e-09
CA_C3309	hypothetical protein		-2.89	1.72e-14	1.37e-12
CA_C3310	UDP-glucose 6-dehydrogenase	d	-2.48	6.6e-10	2.37e-08
CA_C3311	glycosyltransferase	b	-2.56	2.88e-09	8.82e-08
CA_C3312	hypothetical protein		-2.28	1.86e-08	4.67e-07
CA_C3313	acyl carrier protein		-2.28	2.32e-07	4.18e-06
CA_C3317	spore coat protein CotF family protein	a	-4.15	0	0
CA_C3318	hypothetical protein		-3.57	0	0
CA_C3330	hypothetical protein		-2.85	2.22e-16	3.32e-14
CA_C3331	alanine racemase		-2.64	4.23e-12	2.23e-10
CA_C3332	amidohydrolase		-2.62	8.02e-12	3.99e-10
CA_C3351	hypothetical protein		-2.82	2.18e-10	8.56e-09
CA_C3357	hypothetical protein		-3.79	0	0
CA_C3375	alcohol dehydrogenase		-2.59	5.21e-13	3.24e-11
CA_C3416	hypothetical protein		-2.24	5.64e-08	1.22e-06
CA_C3421	ACP phosphodiesterase		-2.1	5.74e-09	1.58e-07
CA_C3439	hypothetical protein		-2.71	2.01e-09	6.46e-08
CA_C3447	protein-disulfide isomerase DsbC/DsbG		-2.31	2.39e-08	5.84e-07
CA_C3450	hypothetical protein		-3.39	0	0
CA_C3451	sugar/Na+(H+) simporter	c	-2.18	0.000634	0.0037
CA_C3452	glycosyl hydrolase	b	-2.07	4.51e-06	5.71e-05
CA_C3471	guanosine 5'-monophosphate oxidoreductase		-3.21	0	0
CA_C3500	anaerobic C4-dicarboxylate transporter		-2.44	6.3e-05	0.000537
CA_C3531	IS605/IS200-like transposase		-2.25	6.84e-07	1.13e-05
CA_C3540	hypothetical protein		-3.6	2.03e-13	1.38e-11
CA_C3546	hypothetical protein		-2.37	1.71e-11	8.3e-10
CA_C3547	hypothetical protein		-2.07	2.24e-07	4.1e-06
CA_C3562	HD superfamily hydrolase		-2.06	3.56e-06	4.66e-05
CA_C3608	ABC-type MDR transport system, ATPase component		-2.14	0.000705	0.00403
CA_C3610	MDR ABC transporter permease		-2.2	1.96e-07	3.62e-06
CA_C3621	ferredoxin		-3.63	0	0
CA_C3670	sugar permease	c	-2.7	6.01e-07	1.01e-05
CA_C3671	sugar ABC transporter permease	c	-2.46	3.65e-08	8.57e-07
CA_C3672	ABC-type sugar transport system component	c	-2.39	2.19e-06	3.1e-05
CA_C3685	hypothetical protein		-2.26	2.25e-06	3.13e-05
CA_C3689	hypothetical protein		-3.15	1.44e-15	1.74e-13
CA_C3690	hypothetical protein		-3.57	5.12e-13	3.24e-11
CA_P0019	spore germination protein, GRKC (plasmid)	a	-2.21	4.34e-13	2.58e-11
CA_P0020	spore germination protein, GRKA (plasmid)	a	-2.01	3.79e-11	1.35e-09
CA_P0021	hypothetical protein (plasmid)		-2.4	2.18e-07	2.16e-06
CA_P0022	spore germination protein, GRKB (plasmid)	a	-2.37	1.49e-14	2.65e-12
CA_P0023	hypothetical protein (plasmid)		-2.36	3.96e-07	3.71e-06
CA_P0041	hypothetical protein (plasmid)		-2.16	3.05e-10	9.05e-09
CA_P0042	hypothetical protein (plasmid)		-2.46	1.68e-13	1.5e-11
CA_P0064	fructose-1,6-bisphosphate aldolase (plasmid)	d	-2	4.97e-05	0.00026
CA_P0066	mannose-specific PTS component IIAB (plasmid)	c	-2.09	0.00056	0.00208
CA_P0068	mannose-specific PTS component IID (plasmid)	c	-2.16	9.94e-08	1.11e-06
CA_P0098	alpha-amylase (plasmid)	d	-2.86	5.29e-06	3.49e-05
CA_P0114	glycosyl hydrolase (plasmid)	d	-2.11	0.000179	0.000838
CA_P0120	xylan degradation protein (plasmid)	d	-2.01	2.86e-08	4.64e-07
CA_P0140	membrane protein, transporter (plasmid)		-2.73	1.79e-09	3.78e-08
CA_P0144	steroid binding protein (plasmid)		-2.23	7.74e-08	9.19e-07
CA_P0145	hypothetical protein (plasmid)		-2.34	1.66e-06	1.21e-05
CA_P0146	hypothetical protein (plasmid)		-2.23	4.46e-08	6.62e-07
CA_P0157	sigF/sigE/sigG family sigma factor (plasmid)	a	-2.87	4.17e-07	3.71e-06
CA_P0160	cell-adhesion domain-containing protein (plasmid)		-2.18	6.6e-08	8.39e-07
CA_P0168	alpha-amylase (plasmid)	d	-2.39	0.0004	0.00161

## Sheet: upregulated in pks mutant
Locus tag	Gene Annotation	STRING group	Fold change	p-value	FDR p-value
CA_C0058	hypothetical protein		2.02	1.71e-05	0.000184
CA_C0061	phage-related protein		2.08	1.62e-05	0.000176
CA_C0062	hypothetical protein		2.02	1.53e-06	2.26e-05
CA_C0102	O-acetylhomoserine sulfhydrylase	f	2.77	1.81e-06	2.61e-05
CA_C0103	adenylylsulfate kinase	f	3.22	1.97e-06	2.82e-05
CA_C0104	adenylylsulfate reductase subunit alpha	f	3.36	2.85e-06	3.87e-05
CA_C0105	ferredoxin	f	3.21	4.41e-06	5.62e-05
CA_C0106	sulfate ABC transporter substrate-binding protein	f	2.95	6.66e-05	0.000559
CA_C0107	ABC-type sulfate transporter ATPase component	f	3.64	1.53e-05	0.000168
CA_C0108	sulfate ABC transporter permease	f	4.08	1.33e-05	0.000148
CA_C0109	sulfate adenylyltransferase subunit 2	f	4.06	5.69e-05	0.000497
CA_C0110	GTPase, sulfate adenylate transferase subunit 1	f	4.41	7.98e-05	0.000653
CA_C0111	glutamine-binding periplasmic protein	e	2.06	7.58e-06	9.16e-05
CA_C0159	hypothetical protein		2.21	7.79e-09	2.09e-07
CA_C0200	hypothetical protein		2.06	0.0031	0.0135
CA_C0251	hypothetical protein		2.35	5.65e-05	0.000495
CA_C0280	molybdate ABC transporter permease		2.05	3.19e-06	4.23e-05
CA_C0282	guanine deaminase		2.08	6.62e-06	8.16e-05
CA_C0327	hypothetical protein		2.97	1.52e-12	8.58e-11
CA_C0328	metal-dependent hydrolase		2.04	2.5e-07	4.45e-06
CA_C0346	hypothetical protein		2.35	2.49e-05	0.000249
CA_C0365	phosphoglycerate dehydrogenase		2.28	1.98e-08	4.93e-07
CA_C0366	permease		3.12	8.19e-09	2.17e-07
CA_C0367	arginine degradation protein		2.09	8.14e-07	1.32e-05
CA_C0368	4-aminobutyrate aminotransferase		3.23	1.03e-14	9.64e-13
CA_C0421	hypothetical protein		2.03	8.26e-07	1.34e-05
CA_C0555	hypothetical protein		2.41	9.72e-08	1.96e-06
CA_C0587	flavodoxin		4.5	0.000185	0.0013
CA_C0588	hypothetical protein		5.04	0.000135	0.00101
CA_C0589	biotin-(acetyl-CoA carboxylase)ligase		5.73	1.03e-07	2.05e-06
CA_C0590	riboflavin biosynthesis protein RIBD	g	4.86	1.69e-07	3.19e-06
CA_C0591	riboflavin synthase subunit alpha	g	4.55	1.83e-07	3.42e-06
CA_C0592	riboflavin biosynthes protein RIBA	g	4.32	9.26e-07	1.46e-05
CA_C0593	6,7-dimethyl-8-ribityllumazine synthase	g	4.84	3.07e-08	7.31e-07
CA_C0594	pyridoxal biosynthesis lyase PdxS	g	4.45	1.27e-08	3.28e-07
CA_C0595	glutamine amidotransferase subunit PdxT	g	4.39	1.11e-16	1.8e-14
CA_C0625	aspartyl protease		2.18	1.05e-06	1.65e-05
CA_C0788	ferrichrome ABC transporter permease		2.65	0.00124	0.0065
CA_C0789	permease		2.81	0.000426	0.00267
CA_C0891	hypothetical protein		2.63	3.02e-06	4.04e-05
CA_C0902	hypothetical protein		2.6	2.81e-08	6.78e-07
CA_C0903	sensory transduction histidine kinase		2.22	1.93e-07	3.58e-06
CA_C0929	SAM-dependent methyltransferase		2.11	6.43e-07	1.07e-05
CA_C0930	cystathionine gamma-synthase	f	2.15	2.16e-05	0.000225
CA_C0931	cysteine synthase	f	2.07	3.23e-07	5.59e-06
CA_C0986	NLPA family lipoprotein		2.13	1.15e-05	0.000131
CA_C0987	hypothetical protein		2.14	5.52e-08	1.21e-06
CA_C1010	Icc family phosphohydrolase		2.37	3.8e-10	1.42e-08
CA_C1110	XerC/XerD family integrase/recombinase		2.48	0.0018	0.00874
CA_C1121	hypothetical protein		2.73	2.91e-05	0.000283
CA_C1131	hypothetical protein		3.32	1.99e-07	3.66e-06
CA_C1133	hypothetical protein		2.03	0.00157	0.0079
CA_C1140	hypothetical protein		5.2	0.00195	0.0093
CA_C1169	hypothetical protein		2.27	0.000162	0.00117
CA_C1170	site-specific tyrosine recombinase XerC		2.57	9.9e-06	0.000114
CA_C1204	hypothetical protein		7.1	0.000482	0.00297
CA_C1280	heat-inducible transcription repressor		2.34	8.75e-05	0.000696
CA_C1281	heat shock protein GrpE	h	2.58	0.000163	0.00117
CA_C1282	molecular chaperone DnaK	h	2.84	3.16e-05	0.000306
CA_C1283	molecular chaperone DnaJ	h	2.07	9.94e-06	0.000114
CA_C1389	ChW repeat-containing protein		2.38	1.78e-05	0.000189
CA_C1414	stress response protein	h	2.32	6.04e-07	1.01e-05
CA_C1470	2-hydroxy-6-oxo-6-phenylhexa-2,4-dienoate hydrolase		2.8	4.52e-05	0.000415
CA_C1471	ketopantoate reductase		2.55	0.000153	0.00111
CA_C1472	amino acid permease		2.44	8.41e-06	9.97e-05
CA_C1482	hypothetical protein		2.19	1.18e-05	0.000134
CA_C1502	hypothetical protein		2.11	2.43e-06	3.34e-05
CA_C1533	hypothetical protein		3.06	5.41e-14	3.96e-12
CA_C1581	response regulator		2.01	0.000198	0.00137
CA_C1603	hypothetical protein		3.41	2.5e-05	0.000249
CA_C1675	transcriptional regulator		2.07	1.13e-07	2.21e-06
CA_C1679	hypothetical protein		2.27	7.83e-06	9.36e-05
CA_C1818	phosphoribosyltransferase		2.17	4.86e-08	1.09e-06
CA_C1873	hypothetical protein		2.04	0.000247	0.00166
CA_C1909	ribonuclease D		2.12	4.74e-05	0.000431
CA_C2070	hypothetical protein		2.43	0.000197	0.00137
CA_C2308	anti-anti-sigma factor		2.23	2.24e-06	3.13e-05
CA_C2626	3-ketoacyl-ACP reductase		2.09	6.99e-06	8.53e-05
CA_C2634	ferric uptake regulator		2.13	3.32e-09	9.7e-08
CA_C2658	glutamine synthetase		2.03	0.000535	0.00322
CA_C2702	signal transduction protein		3.03	3.65e-06	4.75e-05
CA_C2703	molecular chaperone GroEL	h	2.34	0.000629	0.00367
CA_C2704	co-chaperonin GroES	h	2.13	0.00169	0.00832
CA_C2719	ethanolamine permease		2.15	9.85e-06	0.000114
CA_C2733	hypothetical protein		2.2	2.23e-05	0.000231
CA_C2735	response regulator		2.05	0.000311	0.00202
CA_C2783	O-acetylhomoserine sulfhydrylase	f	2.11	1.24e-05	0.000139
CA_C3035	HAD family phosphatase		5.26	0	0
CA_C3036	superfamily I DNA helicase		2.42	1.42e-05	0.000158
CA_C3167	hypothetical protein		2.03	4.51e-07	7.73e-06
CA_C3179	oligopeptide ABC transporter periplasmic binding component	e	2.85	6.41e-05	0.000543
CA_C3288	iron-regulated ABC transporter ATPase		2.58	8.53e-06	0.0001
CA_C3290	iron-regulated ABC transporter permease SufB		2.07	1.26e-05	0.000141
CA_C3315	heat shock protein 90	h	2.01	0.00295	0.013
CA_C3325	amino acid binding protein	e	2.16	2.21e-09	6.92e-08
CA_C3326	amino acid ABC transporter permease	e	2.36	1.98e-09	6.43e-08
CA_C3327	amino acid ABC transporter ATPase	e	2.32	2.56e-07	4.5e-06
CA_C3617	hypothetical protein	e	2.03	2.83e-05	0.000278
CA_C3619	amino acid ABC transporter permease	e	2.03	1.74e-05	0.000186
CA_C3620	amino acid ABC transporter substrate-binding protein	e	2.13	1.89e-05	0.000198
CA_C3676	hypothetical protein		2.34	1.6e-07	3.08e-06
CA_C3711	hypothetical protein		2.5	7.11e-08	1.48e-06
CA_C3714	molecular chaperone	h	2.76	2.28e-05	0.000235
CA_P0109	permease MDR type (plasmid)		2.19	8.2e-05	0.000417
CA_P0110	NH2-acetyltransferase (plasmid)		2.4	6.17e-08	8.39e-07
CA_P0112	hypothetical protein (plasmid)		2.1	7.8e-07	6.28e-06
CA_P0139	D-alanyl carrier protein (plasmid)		2.22	1.77e-06	1.21e-05
CA_P0148	phospholipase C (plasmid)		2.04	8.11e-07	6.28e-06
CA_P0150	stage V sporulation protein D (plasmid)		2.2	9.98e-13	4.44e-11
CA_P0152	hypothetical protein (plasmid)		2.41	1.91e-09	3.78e-08
